# Supplementary material for: Design and Production of Respirable Effervescent Microparticles to Enhance Drug Penetration Through Lung Mucus
Source: Pharmaceutics. 2026 Jul 9;18(7):837. doi: 10.3390/pharmaceutics18070837 (PMC13414476; doi:10.3390/pharmaceutics18070837)
Supplement: Supplementary file 1 [file pharmaceutics-18-00837-s001.zip]

Archive with 1 entries (1 files):
- pharmaceutics-4316830-supplementary.pdf
